# Supplementary material for: TkJAZs-TkMYC2-TkSRPP/REF Regulates the Biosynthesis of Natural Rubber in Taraxacum kok-saghyz
Source: Plants (Basel). 2024 Jul 24;13(15):2034. doi: 10.3390/plants13152034 (PMC11314035; doi:10.3390/plants13152034)
Supplement: Supplementary file 1 [file plants-13-02034-s001.zip]

Archive with 9 entries (7 files):
- plants-3099285-supplementary/
- plants-3099285-supplementary/Supplementary table and figure/
- plants-3099285-supplementary/Supplementary table and figure/Figure S1S2.pdf
- plants-3099285-supplementary/Supplementary table and figure/Figure S3.pdf
- plants-3099285-supplementary/Supplementary table and figure/table S1.xlsx
- plants-3099285-supplementary/Supplementary table and figure/table S2.xlsx
- plants-3099285-supplementary/Supplementary table and figure/table S3.xlsx
- plants-3099285-supplementary/Supplementary table and figure/table S4.xlsx
- plants-3099285-supplementary/Supplementary table and figure/table S5.xlsx
