# Supplementary material for: TkJAZs-TkMYC2-TkSRPP/REF Regulates the Biosynthesis of Natural Rubber in Taraxacum kok-saghyz
Source: Plants (Basel). 2024 Jul 24;13(15):2034. doi: 10.3390/plants13152034 (PMC11314035; doi:10.3390/plants13152034)
Supplement: Supplementary file 1 [file plants-13-02034-s001.zip › plants-3099285-supplementary/Supplementary table and figure/table S1.xlsx]

## Sheet: Table S1
Table S1 T-vector for sequencing
Gene name	gene ID	CDS
TkJAZ1	evm.model.utg2371.2	ATGAAGACGGAGGAACCACCGCTCTCCGCTTCAACAACCTCACTTCTAGATAAACCTCTT CACCAGCTCACAGAAGACGACATTTCTCAACTCACTCGCGAAGACTGCCGCCGATACCTT AAACAAAAAGGAATGAGACGGCCGTCGTGGAATAAATCTCAGGCGATCCAGCAAGTAATT ATGCTCAAGGCGTTACTCGAACCTTCGCCGGACTCCGACGGTTGTAACCGGAAGCTCCGC ATTACTCATCTGCAACAGGAAACCCCTACCATGCGTGATCGGAAAGGAAGAAGTGCTGAT ACCGAAGTTTCTGTTTCAGCTGATGAATCCATAGTACCTGGTCATCGCCATGACATGGAT CAATCGGATCTTCATGGTGATAATGAGTTTATT…
TkJAZ2	evm.model.utg8854.15	ATGTCAACGGAGGAGCCACCCTTCTCTACCTCCGCCTTGTCAGCGCTTGATAAACCAGTT CAGCAGCTTACTGAAGACGACATTTCTCAGCTCACTCGCGAAGACTGTCGCCGGTATCTC AAGCAAAAAGGGATGAGACGGCCGTCTTGGAACAAATCGCAGGCGATCCAGCAAGTAATA ATGCTAAAAAAGTTGCTTGAACCGGCGCCGGATTCCGAAGACGGTAGCCGGAAGCTCTGC ATTACTTCACGGCAACAACAAACCCCAACCACTCGTGTCCAAAAAGGAACAAGTGCGGAT ACGGAGATCTCTCTTTCAGCGGAAGAATCAGTTCCAGGTTACCGCAATGATACGGAGAAG TCTGATTTTTTGGCCGATAATGATTCTGCTCCT…
TkJAZ3	evm.model.utg11729.12	ATGTCGGGATCATCTGCTGTTGAAATCGATTTCTTTCGCATCAATGCCGAATCATATGCC CCGAAGAAGCTTTCTGATCGCCGAGATATACAAGGCGTGGTATCGAAGATTAATCCGGAG CTTCTGAAAACTGCGATAGCTACTGCATCTGCCAACATGAGTTTCGTCTCGAGCAAGTCA TGTTCGTCTCCTGATCATCAGCTATTTGATTCTCTGCCGGTTTTTAATCAGGACAGTGGC GGTGTAAATATGGCGCGATACGGTGCTCCGATGACGATCTTCTACAACGGAACGGTTTCT GTGTTCGATGTTACTCCTACTCAAGTGGAGAATATCGTGAAACTTGCTGAGAGTGGAAGT TCGGGTTCTAAGGCTGTTGTTGAACCAGCGGTT…
TkJAZ4	evm.model.utg10778.7	ATGTACAGTGAGGAGAATACGGCGGTTGGCGAGGATTTAAAGGATATGCAGAAGCTAACA ATCTTTTACGACGGAAAAGTCAGCGTTTGTGACGTCACAGAGCTTCAGGCAAGAACAATA ATAAAGCTAGCAAGCGAAGAAATAGAGGAGAAATGGAGGAGAACACCGGGATTAACCACT TCTTTAGAGTCACCTTCACCTTTGATATTGCCTCCAATGTATAGCCCAAGTGGGCTTTCC ATGAAAAGATCGTTACAAAGGTTCCTTCAAAAGAGAAAAAACAGGATGCAAGCAACTTCC CCCTACCATTAA
TkJAZ5	evm.model.utg17755.4	ATGTCACCGGCTACACAATACACCAAGGCTCCGATGAAGAAGTCCGCTTTTGCACACACT TGCAATCAATTGAGCGTGTTTCTCAAAGAGAACGGCAGTCTCAGAGATCTTCAGCTTGGA ATCAATGCCAAATTTGATGATACAGAAAAATCTCCGGCAGCGATTATGACTGTTGATTTG TTAAGCAGTATGGAAAATCCAGGCCAAAGTAGTGCACAAATCGAGAAATCAATGAATCTT CTTCCTCGGATTGGCACCTTAGATTATTTAACCACACTAGAAGATTCCATGACTTCCAGT GGATCAGTTGCTGTATCGAAAGGTGCACAAATGACCATACTTTACAATGGACAAGTGATT GTGTTTGATGATATTTCGGCAGATAGAGCGAGA…
TkJAZ6	evm.model.utg8163.14	ATGTCTACTTCCTCTGAGATTGTGGATTCCGGTAGGTTTTCCGGCAACAAGACCACCGAG AAGTCCAATTTCTCACAGACTTTCAACCTCTTGAGTCAATACTTAAAAGAAAACAGAACT TTCGGAGATCTCAGTCTCGGTATGGCAACCGGCACCATGAATCTGTTCCCGGCGGCCAAC AAGTCTTCTGCTTCCCCTGTTTCAACCCACGAAGTCCCAAAAAAGCAGCCGGAATCAGCC CAAATGACCATCTTTTACGCCGGGCAAGTGATCGTGCTGGATGATTTCCCAGCCGAGAAG GCCATGGAAATTATGATGTTGGCCGGAAAAGGAAAGACCCAAACTTTCCGACCGGCTTCC GATTGGAGCCCAAAACCGACTGAACCTGCGAAT…
TkJAZ7	evm.model.utg13770.9	ATGGAAAGGGATTTTATGGGTTTGAATTCGAAAGATTCAGTGGTGGTGGTCAAGGAAGAA GCTGTTGAAGGATGCAAAGAATCAGGGTTTTCATTGAGCTCCGTTGCTCACTGGCCTTTA TCAGATGGTTTCAATGGCTCTAAAAACCGTCAATCTGGTGAACTTCAGAAAAGCTTTGGT GTAAGTACGCAAGGTGGCACTCATTTTACAATGGCTGGTTATCCCATGCAACAGAATGCG GTGCCAATTTCCATGAGTCATCCCTTCTTCCGGGCCCCATTTGGATCTGCTCCAATCAAA CAACAACATGCTGTTAATGTTATTCCACCTAATGCTTCATTTCTTGCTGGAACTACTGAA CCATGGTATAGTTCCAAGACTTCTTGTGCTCCT…
TkJAZ8	evm.model.utg2308.28	ATGTCGACAGCTAAAAGATATTTTTCCGGCAACGGCAAGCTACCGGAGGAGAAGTCTAGT TTTTCGAAGACTTTTAATCGACTCAGTATGTTTCTGAAAGAGAAAGGCAATCTAAGCGAT CTAGGGATCAATGCAAATTTTGATATCACAGAAAGAACTCCGGAGGCAGAAACGACGACG ACGACTATTGATTTGTTAAGCAAAATGGAAAGTCCGGTTGAGAATTCCACAAAAACGGAG GAATCAGTGAGGAGTCGTCTTCCTCAATATATTAGTTTGGATTCCTTCTTAAAACCAGAC GATTGTACAAACAAAACTGGTTCTGCAAAACAGATGACGATTTTCTATGGAGGACAAGTG ATGGTGTTTGATTATGTTTCGGCTGATAAAGCG…
TkJAZ9	evm.model.utg3207.6	ATGGAGAGAGATTTCATGGGTTTAATATCCAAGGAAGAAGCCACCGAAGCAGGTGATAGA AAGCAGATCGCAAATCATTGTGGTGTACAACGTACTCCGGTTCAGTTGACCATCTTTTAC AAGGGTACAATCAACGTGTACGATGATATGTCGCCTGAAAAGGCTCAAGCCATAATGTTA TTAGCCGGAAACGGGCCCCACGTGAGTCAGCCGATGACCACTGGTCCCTCGAGCCCAGTG TCAATTGGCGCATCAACCGGCATGGGCTCAGGGGTGGCGATGGATGCTACAAAAGCCATG ACCTCGCTTCGACGAGTCATGCAATCAGCGGTTCCTCAAATGCGGGGAGCATCTTTGGCT AGGTTTCTTGAGAAACGCAAGGAAAGAGTGATG…
TkJAZ10	evm.model.utg25864.5	ATGTCACCGGCTACACAATACACCAAGGCTCCGATGAAGAAGTCCGCTTTTGCACACACT TGCAATCAATTGAGCGTGTTTCTCAAAGAGAACGGCAGTCTCAGAGATCTTCAGCTTGGA ATCAATGCCAAATTTGATGATACAGAAAAATCTCCGGCAGCGATTATGACTGTTGATTTG TTGAGCAGTATGGAAAATCCAGGCCAAAGTAGTGCACAAATCGAGAAATCAATGAATCTT CTTCCTCGGATTGGCACCTTAGATTATTTAACCACACTAGAAGATTCCATGACTTCCAGT GGATCAGTTGCTGTATCGAAAGGTGCACAAATGACCATACTTTACAATGGACAAGTGATT GTGTTTGATGATATTTCGGCAGATAGAGCGAGA…
TkJAZ11	evm.model.utg6907.10	ATGTCTGCTTCGTCGGAAATCGTGGATTCCGGTAGATTTTCCGGCCAAATTACGCCATCC AGAGCTCTGGATAAGTCCAATTTCTCCCAGACTTGTAATCTGTTCTCTCAGTACTTGAAG GAAAACGCTACTTTCCCAGATCTAACTCTCGGTCGGAGAACAACACCATCAACTCCCACC ATGAATCTTTTTCCGATAGCTGAAAAAACCCCACGATCGGCAGCGGTACAGCCGCAAACC ACCGCCGGGCAGACTCAATCAACGCCGATGACGATATTTTACAACGGTCAGGTCATGGTG TTCAATGATTTATCGCCGGAGAAGGTTAAAGAAATCTTGATGATAGCTGGAAAAGGTGTT CCTCAAAAACCCACAAAACCAGAAGAACTTTCG…
TkMYC2	evm.model.utg1303.12	ATGACGGATTACCGGCTACAGACTATGAATCACTGGACCTCTGATGAGAACGTTTCCATG ATCGATGCCTTCATAACTTCCGACATGGCATCCATCTGGGCCAATCCGGCTGCTTCTCAA TCTCATACCAATACGACGGCGGTACCTGTTCCTCCGGCGTCATCATCTGCTTCAACCTCC GATCCGCACAAGATAGTCAACGATTTCAATCCGGATACTTTACAGCAACGCCTCCAGGGG TTGATTGATACGGCACGGGAGTCGTGGACTTACGCTATATTCTGGCAGTCGTCTCACGTC GATTACACGGATACTCCGGTGTTAGGGTGGGGAGATGGGTATTACAAGGGGGAGGTGAAT AAGGTGAAAACGAAGCCGTCGGCGACTTCTTTG…
