# Supplementary material for: TkJAZs-TkMYC2-TkSRPP/REF Regulates the Biosynthesis of Natural Rubber in Taraxacum kok-saghyz
Source: Plants (Basel). 2024 Jul 24;13(15):2034. doi: 10.3390/plants13152034 (PMC11314035; doi:10.3390/plants13152034)
Supplement: Supplementary file 1 [file plants-13-02034-s001.zip › plants-3099285-supplementary/Supplementary table and figure/table S2.xlsx]

## Sheet: Sheet1
Table S2 Subcellular localization vector construction primers
Vector name	Primer name	Primer sequence(5'-3')
pCAMBIA1300-TkJAZ1-eGFP	GFP-TkJAZ1 F:	ggagaggacagggtacccgggATGAAGACGGAGGAACCACCG
	GFP-TkJAZ1 R:	cgactctagaggatccccgggAGCTAAAACTCAGGGTATCAGGTTG
pCAMBIA1300-TkJAZ2-eGFP	GFP-TkJAZ2 F:	ggagaggacagggtacccgggATGTCAACGGAGGAGCCACC
	GFP-TkJAZ2 R:	cgactctagaggatccccgggAACTAAAGCGGTTAGGGGTGTTAG
pCAMBIA1300-TkJAZ3-eGFP	GFP-TkJAZ3 F:	ggagaggacagggtacccgggATGTCGGGATCATCTGCTGTTG
	GFP-TkJAZ3 R:	cgactctagaggatccccgggAACTCGATTTTCTTTCTTTGCGC
pCAMBIA1300-TkJAZ4-eGFP	GFP-TkJAZ4 F:	ggagaggacagggtacccgggATGTACAGTGAGGAGAATACGGCG
	GFP-TkJAZ4 R:	cgactctagaggatccccgggAATGGTAGGGGGAAGTTGCTTG
pCAMBIA1300-TkJAZ5-eGFP	GFP-TkJAZ5/10 F:	ggagaggacagggtacccgggATGTCACCGGCTACACAATACACC
	GFP-TkJAZ5 R:	cgactctagaggatccccgggATGGCTTCATTAAATTTTGTTTTTGG
pCAMBIA1300-TkJAZ6-eGFP	GFP-TkJAZ6 F:	ggagaggacagggtacccgggATGTCTACTTCCTCTGAGATTGTGGA
	GFP-TkJAZ6 R:	cgactctagaggatccccgggATAATTCGGCTGCCAATCCC
pCAMBIA1300-TkJAZ7-eGFP	GFP-TkJAZ7 F:	ggagaggacagggtacccgggATGGAAAGGGATTTTATGGGTTT
	GFP-TkJAZ7 R:	cgactctagaggatccccgggAATGCTCACCCGCTGCTACTA
pCAMBIA1300-TkJAZ8-eGFP	GFP-TkJAZ8 F:	ggagaggacagggtacccgggATGTCGACAGCTAAAAGATATTTTTCC
	GFP-TkJAZ8 R:	cgactctagaggatccccgggACAAATTCAGGTCAAATTTACGATTT
pCAMBIA1300-TkJAZ9-eGFP	GFP-TkJAZ9 F:	ggagaggacagggtacccgggATGGAGAGAGATTTCATGGGTTTAA
	GFP-TkJAZ9 R:	cgactctagaggatccccgggACTTTTCATCATTTTTATTAATTGTGCTG
pCAMBIA1300-TkJAZ10-eGFP	GFP-TkJAZ10 R:	cgactctagaggatccccgggATAAATTGAGGTCAAACTTAAGCTCG
pCAMBIA1300-TkJAZ11-eGFP	GFP-TkJAZ11 F:	ggagaggacagggtacccgggATGTCTGCTTCGTCGGAAATCG
	GFP-TkJAZ11 R:	cgactctagaggatccccgggATCGTTGCTGAAATTGGACGTT
pCAMBIA1300-TkMYC2-eGFP	GFP-TkMYC2 F:	ggagaggacagggtacccgggATGACGGATTACCGGCTACAGA
	GFP-TkMYC2 R:	cgactctagaggatccccgggACAATGGATCTGAAAATCTGTTTGTT
		SmaⅠ（cccggg)
