# Supplementary material for: TkJAZs-TkMYC2-TkSRPP/REF Regulates the Biosynthesis of Natural Rubber in Taraxacum kok-saghyz
Source: Plants (Basel). 2024 Jul 24;13(15):2034. doi: 10.3390/plants13152034 (PMC11314035; doi:10.3390/plants13152034)
Supplement: Supplementary file 1 [file plants-13-02034-s001.zip › plants-3099285-supplementary/Supplementary table and figure/table S3.xlsx]

## Sheet: Sheet1
Table S3 BIFC vector construction primers
Vector name	Primer name	Primer sequence(5'-3')
pSPYNE-TkMYC2	NE-TkMYC2 F:	ctcgagggtaccgctcccgggATGACGGATTACCGGCTACAGA
	NE-TkMYC2 R:	caacttttgctccatcccgggCAATGGATCTGAAAATCTGTTTGTTA
pSPYCE-TkJAZ1	CE-TKJAZ1 F:	ctcgagggtaccgctcccgggATGAAGACGGAGGAACCACCG
	CE-TKJAZ1 R:	atcgtatgggtacatcccgggGCTAAAACTCAGGGTATCAGGTTGT
pSPYCE-TkJAZ2	CE-TKJAZ2 F:	ctcgagggtaccgctcccgggATGTCAACGGAGGAGCCACC
	CE-TKJAZ2 R:	atcgtatgggtacatcccgggACTAAAGCGGTTAGGGGTGTTAGG
pSPYCE-TkJAZ3	CE-TKJAZ3 F:	ctcgagggtaccgctcccgggATGTCGGGATCATCTGCTGTTG
	CE-TKJAZ3 R:	atcgtatgggtacatcccgggACTCGATTTTCTTTCTTTGCGC
pSPYCE-TkJAZ4	CE-TKJAZ4 F:	ctcgagggtaccgctcccgggATGTACAGTGAGGAGAATACGGCG
	CE-TKJAZ4 R:	atcgtatgggtacatcccgggATGGTAGGGGGAAGTTGCTTG
pSPYCE-TkJAZ5	CE-TKJAZ5 F:	ctcgagggtaccgctcccgggATGTCACCGGCTACACAATACACC
	CE-TKJAZ5 R:	atcgtatgggtacatcccgggTGGCTTCATTAAATTTTGTTTTTGG
pSPYCE-TkJAZ6	CE-TKJAZ6 F:	ctcgagggtaccgctcccgggATGTCTACTTCCTCTGAGATTGTGGA
	CE-TKJAZ6 R:	atcgtatgggtacatcccgggTAATTCGGCTGCCAATCCC
pSPYCE-TkJAZ7	CE-TKJAZ7 F:	ctcgagggtaccgctcccgggATGGAAAGGGATTTTATGGGTTT
	CE-TKJAZ7 R:	atcgtatgggtacatcccgggATGCTCACCCGCTGCTACTATG
pSPYCE-TkJAZ8	CE-TKJAZ8 F:	ctcgagggtaccgctcccgggATGTCGACAGCTAAAAGATATTTTTCC
	CE-TKJAZ8 R:	atcgtatgggtacatcccgggCAAATTCAGGTCAAATTTACGATTTG
pSPYCE-TkJAZ9	CE-TKJAZ9 F:	ctcgagggtaccgctcccgggATGGAGAGAGATTTCATGGGTTTAA
	CE-TKJAZ9 R:	atcgtatgggtacatcccgggCTTTTCATCATTTTTATTAATTGTGCTG
pSPYCE-TkJAZ10	CE-TKJAZ10 F:	ctcgagggtaccgctcccgggATGTCACCGGCTACACAATACACC
	CE-TKJAZ10 R:	atcgtatgggtacatcccgggTAAATTGAGGTCAAACTTAAGCTCGT
pSPYCE-TkJAZ11	CE-TKJAZ11 F:	ctcgagggtaccgctcccgggATGTCTGCTTCGTCGGAAATCG
	CE-TKJAZ11 R:	atcgtatgggtacatcccgggTCGTTGCTGAAATTGGACGTT
		SmaⅠ（cccggg)
