# Supplementary material for: TkJAZs-TkMYC2-TkSRPP/REF Regulates the Biosynthesis of Natural Rubber in Taraxacum kok-saghyz
Source: Plants (Basel). 2024 Jul 24;13(15):2034. doi: 10.3390/plants13152034 (PMC11314035; doi:10.3390/plants13152034)
Supplement: Supplementary file 1 [file plants-13-02034-s001.zip › plants-3099285-supplementary/Supplementary table and figure/table S4.xlsx]

## Sheet: Sheet1
Table S4 Overexpression vector construction and DNA validation primers
Vector name	Primer name	Primer sequence(5'-3')
pCAMBIA2300-TkMYC2-35S	OE-TkMYC2 F:	gagctcggtacccggggatccATGACGGATTACCGGCTACAGA
	OE-TkMYC2 R:	gccaagcttgcatgcctgcagTTACAATGGATCTGAAAATCTGTTTG
		BamHⅠ(ggatcc);PstⅠ(ctgcag)
pCAMBIA2300-TkMYC2-35S	35S-FP2	5'-CCATCATTGCGATAAAGGAAAGG-3'
	MYC2-RP2	5'-CCTCGAGACCGCCCATTTTCAC-3'
