# Supplementary material for: TkJAZs-TkMYC2-TkSRPP/REF Regulates the Biosynthesis of Natural Rubber in Taraxacum kok-saghyz
Source: Plants (Basel). 2024 Jul 24;13(15):2034. doi: 10.3390/plants13152034 (PMC11314035; doi:10.3390/plants13152034)
Supplement: Supplementary file 1 [file plants-13-02034-s001.zip › plants-3099285-supplementary/Supplementary table and figure/table S5.xlsx]

## Sheet: Sheet1
Table S5 qRT-PCR primers
Gene name	Gene ID	Primer name	Primer sequence(5'-3')
TkSRPP1	evm.TU.utg16048.5	q-TkSRPP1 F:	TGGCTACGCTAAAGACAACTCA
		q-TkSRPP1 R:	GTCAACCTTACGGTCAACAAACT
TkSRPP2	evm.TU.utg16048.3	q-TkSRPP2 F:	TGTTCAAGTGGCGGCGATTC
		q-TkSRPP2 R:	AGCCCTGATGCGGTTTCCAC
TkSRPP4	evm.TU.utg16048.6	q-TkSRPP4 F:	TGGCTACGCTAAAGACAACTCA
		q-TkSRPP4 R:	GTCAACCTTACGGTCAACAAACT
TkSRPP5	evm.TU.utg19387.14	q-TkSRPP5 F:	GACAAGAGTGGTCCGCTGAAAC
		q-TkSRPP5 R:	TTCTGGCTGTAGTTGTTGCGTCT
TkSRPP6	evm.TU.utg19387.8	q-TkSRPP6 F:	TGACGAGTCTGTGACCCAAAT
		q-TkSRPP6 R:	CGCTGATGGTGTAAGTGCC
TkSRPP7	evm.TU.utg2059.21	q-TkSRPP7 F:	TGCCCTCGCTGATGAAACA
		q-TkSRPP7 R:	CGCCATTCTGAAAGCCTCTA
TkSRPP9	evm.TU.utg19387.11	q-TkSRPP9 F:	GAACGCTGGCACCCTGAAAC
		q-TkSRPP9 R:	GCCATTGAGCGTATCATAAGCAG
TkREF1	evm.TU.utg9849.3	q-TkREF1 F:	CCCACGGTGCCGATTACTG
		q-TkREF1 R:	CCGCCAACAACCTCCAAAC
TkMYC2	evm.model.utg1303.12	q-TkMYC2 F:	GGCGTCATCATCTGCTTC
		q-TkMYC2 R:	CTTGTAATACCCATCTCCC
GAPDH	evm.model.utg2405.1	q-GAPDH F:	CGCCTCATTTAACATCATCC
		q-GAPDH R:	GTCATACCACGAAACCAGCT
